# Supplementary material for: Machine learning predicts translation initiation sites in neurologic diseases with nucleotide repeat expansions
Source: PLoS One. 2022 Jun 1;17(6):e0256411. doi: 10.1371/journal.pone.0256411 (PMC9159584; doi:10.1371/journal.pone.0256411)
Supplement: S1 File — (CSV) [file pone.0256411.s001.csv]

Strand	Codon	Position	RFC Probability	KSS Score	Translated Polypeptide Repeat
C9_SENSE	CTG	-24	0.694	0.6618	Poly-GA
C9_SENSE	AGG	-1	0.5513	0.693	Poly-GR
C9_ANTISENSE	AAG	-492	0.5102	0.5437	Poly-PR
C9_ANTISENSE	AGG	-453	0.5122	0.656	Poly-PR
C9_ANTISENSE	AAG	-384	0.6878	0.7714	Poly-PR
C9_ANTISENSE	CTG	-366	0.5555	0.628	Poly-PR
C9_ANTISENSE	AAG	-350	0.6449	0.8447	Poly-PG
C9_ANTISENSE	ATC	-336	0.5157	0.5433	Poly-PR
C9_ANTISENSE	AAG	-288	0.6325	0.7268	Poly-PR
C9_ANTISENSE	ATG	-273	0.603	0.569	Poly-PR
C9_ANTISENSE	ATT	-264	0.5428	0.6197	Poly-PR
C9_ANTISENSE	ATG	-212	0.507	0.6141	Poly-PG
C9_ANTISENSE	AGG	-207	0.5872	0.6668	Poly-PR
C9_ANTISENSE	ATG	-194	0.627	0.6113	Poly-PG
C9_ANTISENSE	CTG	-182	0.5767	0.5825	Poly-PG
C9_ANTISENSE	AGG	-179	0.509	0.5039	Poly-PG
C9_ANTISENSE	ATG	-113	0.82	0.7519	Poly-PG
C9_ANTISENSE	ACG	-3	0.5955	0.7915	Poly-PR
FMR1_SENSE	CTG	-419	0.558	0.49	Poly-G
FMR1_SENSE	AAG	-332	0.5667	0.8252	Poly-G
FMR1_SENSE	CTG	-305	0.5976	0.4867	Poly-G
FMR1_SENSE	ACG	-176	0.5271	0.5939	Poly-G
FMR1_SENSE	AGG	-125	0.52	0.6451	Poly-G
FMR1_SENSE	ACG	-60	0.6585	0.7066	Poly-R
FMR1_SENSE	GTG	-38	0.768	0.7634	Poly-G
FMR1_SENSE	ACG	-35	0.7995	0.7944	Poly-G
FMR1_SENSE	CTG	-23	0.6955	0.5775	Poly-G
FMR1_SENSE	AGG	-18	0.698	0.8336	Poly-R
FMR1_SENSE	GTG	-11	0.5155	0.6984	Poly-G
FMR1_ANTISENSE	CTG	-414	0.509	0.5773	Poly-P
FMR1_ANTISENSE	AGG	-318	0.706	0.7407	Poly-P
FMR1_ANTISENSE	AGG	-285	0.543	0.7662	Poly-P
FMR1_ANTISENSE	ATC	-252	0.549	0.7998	Poly-P
FMR1_ANTISENSE	AAG	-210	0.639	0.7042	Poly-P
FMR1_ANTISENSE	AGG	-207	0.6822	0.8393	Poly-P
FMR1_ANTISENSE	CTG	-195	0.7325	0.738	Poly-P
FMR1_ANTISENSE	AAG	-177	0.6415	0.8475	Poly-P
FMR1_ANTISENSE	AAG	-174	0.6402	0.7461	Poly-P
FMR1_ANTISENSE	AGG	-159	0.5657	0.6563	Poly-P
FMR1_ANTISENSE	AAG	-156	0.5832	0.7803	Poly-P
FMR1_ANTISENSE	AAG	-126	0.5354	0.6839	Poly-P
FMR1_ANTISENSE	ATT	-105	0.656	0.8141	Poly-P
FMR1_ANTISENSE	TTG	-104	0.6815	0.628	Poly-R
FMR1_ANTISENSE	ATC	-71	0.5095	0.5601	Poly-R
FMR1_ANTISENSE	CTG	-56	0.5364	0.6986	Poly-R
FMR1_ANTISENSE	AGG	-28	0.6228	0.7122	Poly-A
FMR1_ANTISENSE	GTG	-26	0.5935	0.7266	Poly-R
FMR1_ANTISENSE	CTG	-21	0.632	0.6421	Poly-P
DM1_SENSE	GTG	-179	0.501	0.5155	Poly-C
DM1_SENSE	CTG	-143	0.6028	0.5914	Poly-C
DM1_SENSE	ATC	-89	0.5165	0.5998	Poly-C
DM1_SENSE	AGG	-61	0.609	0.766	Poly-A
DM1_SENSE	AAG	-23	0.521	0.6194	Poly-C
DM1_SENSE	AGG	-22	0.5828	0.566	Poly-A
DM1_SENSE	CTG	0	0.6688	0.6731	Poly-L
DM1_SENSE	CTG	3	0.67	0.4704	Poly-L
DM1_SENSE	CTG	6	0.6753	0.462	Poly-L
DM1_SENSE	CTG	9	0.5807	0.4646	Poly-L
DM1_SENSE	CTG	12	0.5807	0.4646	Poly-L
DM1_SENSE	CTG	15	0.5807	0.4646	Poly-L
DM1_ANTIENSE	TTG	-229	0.5948	0.6755	Poly-A
DM1_ANTIENSE	ATC	-193	0.6873	0.8055	Poly-A
DM1_ANTIENSE	AGG	-169	0.5425	0.8504	Poly-A
DM1_ANTIENSE	ACG	-98	0.6725	0.8563	Poly-S
DM1_ANTIENSE	ACG	-94	0.5573	0.6169	Poly-A
DM1_ANTIENSE	CTG	-67	0.5572	0.6761	Poly-A
DM1_ANTIENSE	CTG	-34	0.7368	0.8702	Poly-A
DM1_ANTIENSE	AAG	-22	0.5705	0.6845	Poly-A
HTT_SENSE	CTG	-384	0.6095	0.6282	Poly-Q
HTT_SENSE	CTG	-348	0.6538	0.738	Poly-Q
HTT_SENSE	CTG	-321	0.682	0.6783	Poly-Q
HTT_SENSE	AGG	-291	0.558	0.6956	Poly-Q
HTT_SENSE	CTG	-219	0.634	0.5268	Poly-Q
HTT_SENSE	ACG	-214	0.5675	0.6252	Poly-A
HTT_SENSE	AAG	-210	0.577	0.7153	Poly-Q
HTT_SENSE	GTG	-202	0.7395	0.8533	Poly-A
HTT_SENSE	CTG	-195	0.5091	0.6562	Poly-Q
HTT_SENSE	ACG	-187	0.5932	0.7493	Poly-A
HTT_SENSE	CTG	-147	0.5028	0.5266	Poly-Q
HTT_SENSE	ATT	-126	0.5737	0.6901	Poly-Q
HTT_SENSE	GTG	-117	0.5405	0.5573	Poly-Q
HTT_SENSE	CTG	-114	0.7465	0.6507	Poly-Q
HTT_SENSE	CTG	-76	0.5675	0.6336	Poly-A
HTT_SENSE	ATG	-51	0.943	0.8897	Poly-Q
HTT_SENSE	CTG	-42	0.8495	0.867	Poly-Q
HTT_SENSE	AAG	-36	0.5135	0.6109	Poly-Q
HTT_SENSE	CTG	-33	0.6318	0.7205	Poly-Q
HTT_SENSE	AAG	-27	0.6297	0.7634	Poly-Q
HTT_SENSE	AAG	-9	0.5438	0.5826	Poly-Q
HTT_ANTISENSE	AGG	-408	0.5362	0.6704	Poly-L
HTT_ANTISENSE	AGG	-369	0.6415	0.7576	Poly-L
HTT_ANTISENSE	CTG	-342	0.717	0.6984	Poly-L
HTT_ANTISENSE	AAG	-339	0.5155	0.5404	Poly-L
HTT_ANTISENSE	GTG	-337	0.6119	0.7294	Poly-A
HTT_ANTISENSE	AAG	-330	0.686	0.7324	Poly-L
HTT_ANTISENSE	CTG	-289	0.6457	0.6648	Poly-A
HTT_ANTISENSE	CTG	-271	0.6865	0.7122	Poly-A
HTT_ANTISENSE	CTG	-265	0.5185	0.4507	Poly-A
HTT_ANTISENSE	CTG	-229	0.7085	0.7099	Poly-A
HTT_ANTISENSE	AGG	-225	0.5405	0.6952	Poly-L
HTT_ANTISENSE	ATC	-213	0.6585	0.7634	Poly-L
HTT_ANTISENSE	CTG	-199	0.7275	0.8081	Poly-A
HTT_ANTISENSE	GTG	-118	0.636	0.7181	Poly-A
HTT_ANTISENSE	CTG	-90	0.5195	0.504	Poly-L
HTT_ANTISENSE	CTG	-84	0.6088	0.5097	Poly-L
HTT_ANTISENSE	CTG	-69	0.5303	0.467	Poly-L
HTT_ANTISENSE	GTG	-67	0.6521	0.6845	Poly-A
HTT_ANTISENSE	CTG	-51	0.576	0.5147	Poly-L
HTT_ANTISENSE	CTG	-42	0.6932	0.6924	Poly-L
HTT_ANTISENSE	AGG	-39	0.5677	0.4817	Poly-L
HTT_ANTISENSE	AGG	-36	0.5413	0.6479	Poly-L
HTT_ANTISENSE	GTG	-13	0.831	0.8423	Poly-A
HTT_ANTISENSE	CTG	-6	0.5522	0.481	Poly-L
HTT_ANTISENSE	TTG	-3	0.501	0.4648	Poly-L
HTT_ANTISENSE	CTG	3	0.5817	0.4562	Poly-L
HTT_ANTISENSE	CTG	6	0.6162	0.462	Poly-L
HTT_ANTISENSE	CTG	9	0.5807	0.4646	Poly-L
HTT_ANTISENSE	CTG	12	0.5807	0.4646	Poly-L
HTT_ANTISENSE	CTG	15	0.5807	0.4646	Poly-L
HDL2_SENSE	CTG	-165	0.5438	0.6787	Poly-L
HDL2_SENSE	CTG	-162	0.6545	0.5859	Poly-L
HDL2_SENSE	AGG	-147	0.512	0.6587	Poly-L
HDL2_SENSE	GTG	-132	0.502	0.5155	Poly-L
HDL2_SENSE	ATC	-72	0.583	0.707	Poly-L
HDL2_SENSE	ATC	-68	0.5566	0.5177	Poly-C
HDL2_SENSE	CTG	-66	0.6533	0.5545	Poly-L
HDL2_SENSE	ATG	-48	0.631	0.6447	Poly-L
HDL2_SENSE	AGG	-10	0.724	0.8364	Poly-A
HDL2_SENSE	CTG	-4	0.6772	0.6761	Poly-A
HDL2_SENSE	CTG	3	0.6663	0.4789	Poly-L
HDL2_SENSE	CTG	6	0.5643	0.4732	Poly-L
HDL2_SENSE	CTG	9	0.5743	0.4702	Poly-L
HDL2_SENSE	CTG	12	0.5807	0.4646	Poly-L
HDL2_SENSE	CTG	15	0.5807	0.4646	Poly-L
HDL2_ANTISENSE	CTG	-393	0.613	0.6085	Poly-Q
HDL2_ANTISENSE	CTG	-384	0.71	0.6618	Poly-Q
HDL2_ANTISENSE	GTG	-378	0.5975	0.7125	Poly-Q
HDL2_ANTISENSE	GTG	-372	0.7135	0.831	Poly-Q
HDL2_ANTISENSE	GTG	-363	0.534	0.4953	Poly-Q
HDL2_ANTISENSE	AGG	-315	0.53	0.6727	Poly-Q
HDL2_ANTISENSE	ATT	-261	0.6237	0.8056	Poly-Q
HDL2_ANTISENSE	AGG	-204	0.5822	0.6732	Poly-Q
HDL2_ANTISENSE	GTG	-186	0.5718	0.5519	Poly-Q
HDL2_ANTISENSE	ATA	-174	0.5045	0.6785	Poly-Q
HDL2_ANTISENSE	ATG	-162	0.618	0.6592	Poly-Q
HDL2_ANTISENSE	GTG	-156	0.6175	0.6956	Poly-Q
HDL2_ANTISENSE	CTG	-122	0.7095	0.6759	Poly-S
HDL2_ANTISENSE	AGG	-108	0.5317	0.6533	Poly-Q
HDL2_ANTISENSE	ATG	-96	0.555	0.5831	Poly-Q
HDL2_ANTISENSE	AGG	-87	0.5628	0.6412	Poly-Q
HDL2_ANTISENSE	CTG	-80	0.5465	0.6163	Poly-S
HDL2_ANTISENSE	GTG	-73	0.6575	0.6811	Poly-A
HDL2_ANTISENSE	ATC	-67	0.5938	0.6871	Poly-A
HDL2_ANTISENSE	CTG	-41	0.616	0.5489	Poly-S
HDL2_ANTISENSE	AAG	-27	0.6328	0.8026	Poly-Q
HDL2_ANTISENSE	ATC	-6	0.5128	0.7404	Poly-Q
DM2_SENSE	ATT	-87	0.546	0.662	Poly-PACL
DM2_SENSE	GTG	-75	0.5357	0.6362	Poly-PACL
DM2_SENSE	CTG	-31	0.5353	0.4756	Poly-CLPA
DM2_SENSE	CTG	-27	0.5353	0.4756	Poly-PACL
DM2_SENSE	CTG	-23	0.5353	0.4756	Poly-LPAC
DM2_SENSE	CTG	-19	0.5353	0.4756	Poly-CLPA
DM2_SENSE	CTG	-15	0.5353	0.4756	Poly-PACL
DM2_SENSE	CTG	-11	0.53	0.484	Poly-LPAC
DM2_SENSE	CTG	-7	0.555	0.4981	Poly-CLPA
DM2_SENSE	CTG	-3	0.5405	0.4901	Poly-PACL
DM2_SENSE	CTG	1	0.5428	0.6028	Poly-LPAC
DM2_SENSE	CTG	5	0.5381	0.6113	Poly-LPAC
DM2_ANTISENSE	GTG	-113	0.613	0.7408	Poly-RQAG
DM2_ANTISENSE	GTG	-101	0.6298	0.6083	Poly-RQAG
DM2_ANTISENSE	ATC	-91	0.5523	0.6732	Poly-GRQA
DM2_ANTISENSE	ATA	-88	0.5926	0.7493	Poly-GRQA
DM2_ANTISENSE	CTG	-82	0.5412	0.4732	Poly-GRQA
DM2_ANTISENSE	GTG	-58	0.556	0.7014	Poly-GRQA
DM2_ANTISENSE	AGG	-47	0.5269	0.7069	Poly-RQAG
DM2_ANTISENSE	AGG	-15	0.5211	0.7232	Poly-QAGR
DM2_ANTISENSE	AGG	-7	0.5294	0.7236	Poly-GRQA
